# Supplementary material for: Uranium Determination in Waters, Wine and Honey by Solid Phase Extraction with New Ion Imprinted Polymer
Source: Molecules. 2022 Aug 27;27(17):5516. doi: 10.3390/molecules27175516 (PMC9457621; doi:10.3390/molecules27175516)
Supplement: Supplementary file 1 [file molecules-27-05516-s001.zip]

Archive with 1 entries (1 files):
- molecules-1837725-supplementary.pdf
